# Supplementary material for: Changes in lipid composition of host-derived extracellular vesicles following Salmonella infection
Source: Microbiol Spectr. 2023 Dec 11;12(1):e02796-23. doi: 10.1128/spectrum.02796-23 (PMC10783105; doi:10.1128/spectrum.02796-23)
Supplement: Table S1 — P values and fold changes of features in sEVs from macrophages (n=3) found by untargeted lipidomics. [file spectrum.02796-23-s0002.xlsx]

## Sheet: Table S1
Table S1. Table containing p-values and fold changes of features in sEVs from macrophages (n=3) found by untargeted lipidomics analysis.
Putative Molecule Annotation	Lipid Class Abbreviation	24-hour infected versus 24-hour control			48-hour infected versus 48-hour control			48-hour infected vs 24-hour infected			48-hour control vs 24-hour control
		log2FC	P.Value	Adjusted p-value	log2FC	P.Value	Adjusted p-value	log2FC	P.Value	Adjusted p-value	log2FC	P.Value	Adjusted p-value
Cer(d16:1/22:0)	Cer	0.682701	0.0924759	0.196623	1.77431	0.000720997	0.00292404	3.82187	1.2933e-06	3.33214e-06	2.73026	2.46184e-05	8.16884e-05
Cer(d18:0/22:0)	Cer	0.652597	0.144559	0.271531	1.64015	0.00269747	0.00834661	1.35178	0.00847234	0.0120483	0.36423	0.397346	0.44172
Cer(d18:0/24:0)	Cer	0.193195	0.744381	0.812977	1.35886	0.0405506	0.0704808	1.05987	0.0962572	0.118429	-0.105789	0.858019	0.865927
Cer(d18:1/16:0)	Cer	0.223986	0.107328	0.21564	0.937297	2.57105e-05	0.000296347	1.78862	7.81648e-08	9.27114e-07	1.0753	7.92412e-06	3.77257e-05
Cer(d18:1/22:0)	Cer	0.00942184	0.965765	0.965765	0.845112	0.00285763	0.00857289	1.7886	9.27756e-06	1.75154e-05	0.952913	0.00130044	0.00237331
Cer(d18:1/23:0)	Cer	-0.680735	0.0383025	0.124658	1.20239	0.00184472	0.00634524	2.73014	2.75115e-06	5.90689e-06	0.847014	0.0142043	0.021725
Cer(d18:1/24:0)	Cer	-0.0712283	0.551254	0.656113	0.616577	0.000353941	0.00200302	1.67099	6.34385e-08	8.98126e-07	0.983184	7.87215e-06	3.77257e-05
Cer(d18:1/24:1)	Cer	-0.325277	0.0430281	0.124658	0.47609	0.0069741	0.0175555	2.23132	2.55974e-08	7.00729e-07	1.42995	1.56987e-06	1.95351e-05
Cer(d18:2/24:1)	Cer	0.615397	0.148784	0.271531	1.91657	0.000684817	0.00282971	4.26643	8.99125e-07	2.49251e-06	2.96526	2.21238e-05	7.91472e-05
Cer(d34:1)	Cer	1.78297	8.34291e-08	3.65419e-06	3.37268	1.92024e-10	1.40177e-08	3.39352	1.80939e-10	3.96257e-08	1.80381	7.4834e-08	1.44868e-05
Co(Q8)	CoQ	3.77912	7.23703e-08	3.65419e-06	4.64641	1.03069e-08	4.51443e-07	2.90428	8.2466e-07	2.34761e-06	2.03699	1.88934e-05	6.8961e-05
FAHFA(18:0/3:0)	FAHFA	0.349705	0.302758	0.419646	-0.440239	0.201492	0.262659	-0.869866	0.0225163	0.0300675	-0.0799216	0.808801	0.823849
HexCer(d18:1/14:0)	HexCer	0.203835	0.780277	0.845944	1.04257	0.173871	0.22801	1.99188	0.0191177	0.0260049	1.15314	0.136514	0.159875
HexCer(d18:1/22:0)	HexCer	1.25911	0.000228629	0.00417247	1.93213	6.65398e-06	0.000112094	1.74883	1.57567e-05	2.78284e-05	1.07582	0.00073308	0.00144635
HexCer(d18:1/24:1)	HexCer	0.79312	0.00138552	0.0131926	1.46962	1.1244e-05	0.000158831	1.6783	3.51699e-06	7.13168e-06	1.0018	0.000257158	0.000603686
HexCer(d18:1/24:2)	HexCer	0.837296	0.0875347	0.191701	-0.0519872	0.908556	0.912724	-0.11186	0.805042	0.808735	0.777423	0.109139	0.131327
LPC(16:0)	LPC	-0.116617	0.362805	0.481541	-0.264526	0.0562262	0.0954539	0.0325489	0.795442	0.802773	0.180459	0.171116	0.197234
LPC(16:1)	LPC	-1.54147	0.0352397	0.1225	-4.63836	2.78665e-05	0.000305139	-0.449078	0.493406	0.507698	2.64781	0.00193871	0.00345185
LPC(17:0)	LPC	0.0676912	0.584581	0.688298	-0.139985	0.270077	0.341889	-0.199078	0.128069	0.15243	0.00859825	0.9442	0.9442
LPC(18:0)	LPC	-0.153397	0.266225	0.39358	0.382724	0.0150827	0.0305844	0.822234	9.60335e-05	0.000154642	0.286113	0.0530975	0.0689692
LPC(18:1)	LPC	-0.378218	0.0271013	0.111985	-1.2824	5.89427e-06	0.000109803	-0.0157201	0.916229	0.916229	0.888463	0.000127386	0.000336116
LPC(19:0)	LPC	0.17793	0.213604	0.334138	-0.207019	0.153399	0.206101	-0.338771	0.0302103	0.0396171	0.0461777	0.737207	0.773136
LPC(20:0)	LPC	0.356296	0.0524433	0.143474	0.00289741	0.986043	0.986043	-0.14649	0.386059	0.412424	0.206909	0.22957	0.260497
LPC(20:1)	LPC	-0.283145	0.69942	0.785502	1.48446	0.0643148	0.104333	3.03682	0.00173813	0.00252087	1.26921	0.105691	0.12788
LPE(16:0)	LPE	-1.75062	0.000291815	0.00456482	2.10221	6.93052e-05	0.00063241	4.48381	8.46679e-08	9.27114e-07	0.630979	0.0771147	0.0970582
LPE(18:0)	LPE	-1.34073	8.89135e-05	0.00216356	1.01067	0.000760208	0.00297296	2.41296	5.42655e-07	1.93294e-06	0.0615649	0.775615	0.801225
LPE(18:1)	LPE	-2.46302	6.88291e-05	0.0018842	-0.0567674	0.882415	0.890548	4.0098	1.01399e-06	2.7081e-06	1.60355	0.00167591	0.0030084
LPE(20:4)	LPE	-1.77233	0.0420303	0.124658	-0.282744	0.717101	0.740779	2.79172	0.00439283	0.00632915	1.30213	0.117285	0.13884
LPE(P-16:0)	LPEP	0.0238531	0.891998	0.934678	1.62497	3.03158e-06	7.37684e-05	1.89925	7.43733e-07	2.20105e-06	0.298133	0.112871	0.135075
LPE(P-18:0)	LPEP	-0.389679	0.0690081	0.16792	1.55398	1.16041e-05	0.000158831	2.05249	9.84963e-07	2.66305e-06	0.108833	0.58124	0.633292
MMPE(17:0_22:5)	MMPE	-1.23512	0.0299939	0.114848	0.902089	0.0942637	0.142371	3.04322	0.000104887	0.000167666	0.906008	0.0930345	0.113824
OxTG(14:0_16:0_9:0(COOH))	OxTG	0.230733	0.738851	0.812977	-0.542378	0.43924	0.503631	-1.99626	0.014444	0.0198945	-1.22315	0.0997379	0.121348
OxTG(16:0_18:1_18:2(OH))	OxTG	-0.45134	0.184276	0.305167	-0.359583	0.282166	0.35514	-0.770002	0.0355342	0.0463213	-0.861759	0.0216968	0.0314676
OxTG(16:0_18:1_9:0(COOH))	OxTG	-1.35065	0.324635	0.447138	-0.942566	0.486148	0.530946	-2.84207	0.0546333	0.0703806	-3.25015	0.0321776	0.0451724
PC(12:0_16:0)	PC	0.0206238	0.901919	0.935125	0.72443	0.0013221	0.00482568	1.76763	9.19669e-07	2.51759e-06	1.06382	7.44394e-05	0.000204717
PC(14:0_16:0)	PC	-0.0828047	0.551004	0.656113	0.625209	0.000947614	0.00351741	1.66889	2.59251e-07	1.44683e-06	0.960876	3.44138e-05	0.000107666
PC(14:0_18:2)	PC	-0.4308	0.00791767	0.049542	0.44888	0.00628074	0.0161821	2.21542	1.31844e-08	7.00729e-07	1.33574	1.44607e-06	1.95351e-05
PC(14:0_20:4)	PC	-0.457561	0.283297	0.408171	1.31802	0.0086801	0.0208895	5.81473	6.54947e-08	8.98126e-07	4.03915	1.86712e-06	2.0445e-05
PC(15:0_18:1)	PC	-0.187606	0.241368	0.367081	0.762097	0.000523429	0.00243896	1.99826	1.41597e-07	1.10749e-06	1.04855	4.32663e-05	0.000131602
PC(15:0_20:3)	PC	-0.526043	0.191835	0.308911	2.61948	4.27062e-05	0.000445364	4.56687	3.1822e-07	1.52478e-06	1.42134	0.00370184	0.00633361
PC(16:0_16:0)	PC	-0.0631661	0.653252	0.748642	0.532429	0.00306541	0.00895099	1.62301	3.9025e-07	1.64622e-06	1.02742	2.25257e-05	7.91472e-05
PC(16:0_16:1)	PC	-0.264497	0.0789438	0.181005	0.548301	0.00237614	0.00776677	1.72993	1.96024e-07	1.22655e-06	0.917132	5.30528e-05	0.000154914
PC(16:0_18:0)	PC	0.0921638	0.472415	0.581229	-0.129382	0.319325	0.390683	-0.180268	0.175167	0.204051	0.041277	0.744894	0.773136
PC(16:0_18:1)	PC	-0.142512	0.33126	0.4508	0.436884	0.0109099	0.024134	1.60687	5.24943e-07	1.91604e-06	1.02747	2.71762e-05	8.81886e-05
PC(16:0_18:2)	PC	-0.381584	0.0161476	0.080371	0.387898	0.0148866	0.0305844	1.8484	8.3623e-08	9.27114e-07	1.07892	1.08972e-05	4.5894e-05
PC(16:0_18:3)	PC	-0.646959	0.0034674	0.0271201	0.742323	0.00142561	0.00511816	2.2825	1.21188e-07	1.03582e-06	0.893215	0.000382713	0.000805906
PC(16:0_20:3)	PC	-0.546832	0.0176927	0.0824405	0.471685	0.0343938	0.0607438	1.48175	1.84317e-05	3.2036e-05	0.463231	0.0370591	0.0504095
PC(16:0_20:4)	PC	0.109757	0.52288	0.636171	0.479527	0.0163341	0.031939	1.33953	1.23434e-05	2.27161e-05	0.969759	0.000175833	0.000432667
PC(16:0_20:5)	PC	0.0582391	0.909506	0.935125	1.79845	0.00501473	0.0139016	4.70653	3.22923e-06	6.73526e-06	2.96633	0.000156872	0.000394885
PC(16:0_22:4)	PC	0.0674357	0.704201	0.786837	0.529964	0.0120994	0.0262354	1.75274	1.64914e-06	3.88346e-06	1.29021	2.40008e-05	8.08644e-05
PC(16:0_22:5)	PC	-0.0781092	0.630134	0.730155	0.419737	0.0238915	0.044341	1.47634	3.32604e-06	6.87172e-06	0.978495	0.000108234	0.000292633
PC(16:0_22:6)	PC	0.256596	0.0834706	0.185872	0.565523	0.00178544	0.00630663	1.57239	4.20048e-07	1.70353e-06	1.26346	3.04058e-06	2.3171e-05
PC(16:1_18:2)	PC	-0.443622	0.041864	0.124658	0.594098	0.0109038	0.024134	2.46213	1.74436e-07	1.20756e-06	1.42441	2.30809e-05	7.91472e-05
PC(16:1_20:4)	PC	-1.65759	0.0121892	0.0684468	1.36966	0.0300942	0.0540215	6.03496	6.99509e-07	2.11602e-06	3.00771	0.000259117	0.000603686
PC(17:0_18:1)	PC	0.0141807	0.950995	0.955357	0.736146	0.00864049	0.0208895	1.96252	6.37836e-06	1.23616e-05	1.24055	0.000278004	0.000624337
PC(17:0_18:2)	PC	-0.471767	0.0591801	0.154445	0.90847	0.00221293	0.00745586	2.59847	4.37709e-07	1.71282e-06	1.21823	0.000279384	0.000624337
PC(17:1_17:1)	PC	0.157758	0.395613	0.512658	0.48041	0.0225264	0.0424241	1.41742	1.37985e-05	2.49742e-05	1.09477	0.000117056	0.000312626
PC(17:1_20:3)	PC	-0.252941	0.294349	0.415538	0.410949	0.102705	0.147976	2.78988	3.06567e-07	1.52478e-06	2.12599	3.59314e-06	2.45906e-05
PC(18:0_18:0)	PC	0.183403	0.17201	0.292016	-0.0880428	0.495788	0.532243	-0.156801	0.236923	0.262051	0.114645	0.379099	0.427951
PC(18:0_18:1)	PC	0.0901289	0.527933	0.63877	0.550638	0.00264453	0.00834661	1.71052	2.64262e-07	1.44683e-06	1.25001	4.51388e-06	2.8244e-05
PC(18:0_20:1)	PC	-0.342275	0.424679	0.528797	0.525926	0.230057	0.294634	3.62162	5.83656e-06	1.14126e-05	2.75342	5.98049e-05	0.000170095
PC(18:0_20:2)	PC	-0.147589	0.281211	0.407849	0.388561	0.013609	0.0288911	1.90174	5.50815e-08	8.98126e-07	1.36559	1.17218e-06	1.95351e-05
PC(18:0_20:3)	PC	0.362862	0.0515625	0.143474	0.48226	0.0149748	0.0305844	1.2278	2.3441e-05	4.04219e-05	1.10841	5.49319e-05	0.000158291
PC(18:0_20:4)	PC	0.366956	0.0297548	0.114848	0.321656	0.0505986	0.086571	1.37915	2.86648e-06	6.03614e-06	1.42445	2.14785e-06	2.0636e-05
PC(18:0_22:4)	PC	0.417409	0.14756	0.271531	0.47018	0.10758	0.153988	1.28247	0.000736453	0.00109716	1.2297	0.000990013	0.00186908
PC(18:0_22:5)	PC	0.293653	0.365214	0.481819	0.545182	0.10909	0.155134	1.32216	0.00171046	0.00249727	1.07063	0.00631255	0.0103168
PC(18:0_22:6)	PC	0.617628	0.00306243	0.0249848	0.430532	0.0218748	0.0419851	1.56296	2.11316e-06	4.67457e-06	1.75005	7.60698e-07	1.91884e-05
PC(18:1_18:1)	PC	-0.311247	0.0547922	0.146335	0.271599	0.0868895	0.13418	1.79262	2.38305e-07	1.37833e-06	1.20978	8.22007e-06	3.8302e-05
PC(18:1_20:4)	PC	-0.482557	0.0374533	0.124658	0.49992	0.032339	0.0575793	3.20631	2.49326e-08	7.00729e-07	2.22383	7.47822e-07	1.91884e-05
PC(18:1_22:6)	PC	-1.5359	0.000501882	0.00646543	0.866409	0.0169113	0.0327751	3.51272	4.7467e-07	1.76191e-06	1.11041	0.00438467	0.00738647
PC(18:2_18:2)	PC	0.0518831	0.932298	0.949644	1.26539	0.060056	0.0996383	2.07471	0.00607167	0.00869082	0.861199	0.179236	0.205511
PC(18:2_20:4)	PC	-0.457562	0.358575	0.481541	2.99604	9.75756e-05	0.000821887	5.02912	1.13742e-06	3.00114e-06	1.57552	0.00802768	0.0128326
PC(19:0_19:0)	PC	0.18564	0.188116	0.305167	-0.246242	0.0906549	0.138835	-0.386359	0.0150078	0.0205419	0.0455219	0.735949	0.773136
PC(20:2_20:4)	PC	-0.904968	0.000822094	0.00857326	0.768324	0.00247699	0.00797735	2.8233	5.01977e-08	8.98126e-07	1.15001	0.000136685	0.000356359
PC(O-16:0/16:0)	PC	0.140347	0.403412	0.51665	0.423896	0.0252787	0.0465213	1.66498	1.3846e-06	3.40706e-06	1.38143	7.26978e-06	3.70251e-05
PC(O-16:0/18:1)	PC	0.264919	0.0761601	0.177437	0.470464	0.00572214	0.0151574	1.56716	4.47101e-07	1.71781e-06	1.36161	1.60562e-06	1.95351e-05
PC(O-16:0/18:2)	PC	0.0881729	0.538483	0.647955	0.955592	4.66141e-05	0.000464022	2.03666	5.41553e-08	8.98126e-07	1.16924	8.41864e-06	3.841e-05
PC(O-16:0/20:3)	PC	0.764192	0.0739455	0.176022	1.03201	0.022665	0.0424241	3.30917	6.78796e-06	1.304e-05	3.04135	1.40971e-05	5.41624e-05
PC(O-16:0/20:4)	PC	0.462433	0.0840245	0.185872	0.771291	0.00963702	0.0224522	1.75247	2.98458e-05	5.10643e-05	1.44361	0.00014435	0.000371915
PC(O-16:0/22:4)	PC	0.907514	0.00308032	0.0249848	0.909527	0.00303791	0.00895099	2.41953	1.33282e-06	3.39403e-06	2.41752	1.34287e-06	1.95351e-05
PC(O-16:0/22:5)	PC	0.280962	0.0891091	0.193217	0.981647	6.819e-05	0.00063241	1.52466	1.53557e-06	3.73656e-06	0.823978	0.000270643	0.000623904
PC(O-16:0/22:6)	PC	1.11981	0.0371078	0.124658	0.846533	0.0989609	0.145453	2.95804	9.0153e-05	0.000146248	3.23132	4.3869e-05	0.000131607
PC(O-16:1/18:0)	PC	0.22047	0.153125	0.277144	0.504236	0.00552625	0.0151281	1.61603	6.0282e-07	2.05171e-06	1.33226	3.43643e-06	2.45906e-05
PC(O-16:1/18:2)	PC	0.615399	0.121822	0.236097	2.88599	1.43801e-05	0.00018525	4.05422	7.05338e-07	2.11602e-06	1.78363	0.000656929	0.00133211
PC(O-16:1/20:4)	PC	0.803159	0.146986	0.271531	0.940661	0.0955242	0.143286	3.63213	3.61442e-05	5.99665e-05	3.49463	4.97462e-05	0.000147222
PC(O-18:0/16:0)	PC	0.40372	0.0169282	0.0805928	0.454014	0.00925669	0.021798	1.57451	6.78256e-07	2.09208e-06	1.52422	9.11537e-07	1.91884e-05
PC(O-18:0/18:2)	PC	0.257965	0.727137	0.80834	0.378983	0.609543	0.635384	3.36414	0.000918516	0.00135916	3.24312	0.00118404	0.00219749
PC(O-18:0/20:3)	PC	1.94918	2.0081e-06	6.28247e-05	1.64322	9.06714e-06	0.000141836	2.20573	6.55799e-07	2.05171e-06	2.51169	1.98449e-07	1.44868e-05
PC(O-18:1/18:2)	PC	0.660598	0.362787	0.481541	2.30385	0.00786959	0.0195846	4.01292	0.000189402	0.000294177	2.36967	0.00671925	0.01082
PC(O-18:1/22:5)	PC	-0.0770661	0.908887	0.935125	2.09684	0.00984205	0.0226885	4.07166	0.000111319	0.000175387	1.89776	0.0164179	0.0247967
PC(P-16:0/18:2)	PC	0.615396	0.145912	0.271531	1.1783	0.0131087	0.0281452	4.76342	3.04858e-07	1.52478e-06	4.20052	9.63802e-07	1.91884e-05
PC(P-16:0/22:6)	PC	2.15212	0.00176848	0.0161374	0.947416	0.0912933	0.138842	2.73267	0.000325743	0.000495401	3.93737	1.71465e-05	6.36453e-05
PC(P-16:1/18:0)	PC	0.0769851	0.612615	0.713631	0.738227	0.000563669	0.00251926	2.11084	6.93594e-08	8.98126e-07	1.4496	2.18543e-06	2.0636e-05
PC(P-18:1/18:1)	PC	0.0275044	0.941782	0.950462	0.931953	0.029909	0.0540215	3.60762	2.22557e-06	4.87401e-06	2.70318	2.73828e-05	8.81886e-05
PC(P-18:1/20:4)	PC	0.132441	0.824056	0.880333	0.961173	0.129134	0.178989	4.02586	4.47732e-05	7.37243e-05	3.19713	0.000279117	0.000624337
PE(16:0_16:0)	PE	2.14381	1.54942e-09	1.69661e-07	3.84176	5.53064e-12	1.21121e-09	2.17615	1.34221e-09	1.46972e-07	0.478207	0.000801343	0.00155305
PE(16:0_16:1)	PE	2.49507	1.19794e-09	1.69661e-07	3.1364	1.32387e-10	1.40177e-08	1.96035	1.19749e-08	7.00729e-07	1.31903	4.86046e-07	1.91884e-05
PE(16:0_18:1)	PE	0.786431	0.000207672	0.00413457	1.37913	1.82342e-06	4.99162e-05	1.86188	1.1646e-07	1.03582e-06	1.26918	3.82544e-06	2.48007e-05
PE(16:0_20:4)	PE	-1.09854	0.000429818	0.00588313	0.685368	0.00902828	0.0214912	2.41791	5.56051e-07	1.93294e-06	0.634006	0.0135929	0.0209638
PE(16:0_22:4)	PE	-1.54366	0.00708784	0.0463761	0.322289	0.495349	0.532243	5.52256	3.27237e-07	1.52478e-06	3.65661	1.30454e-05	5.29065e-05
PE(16:0_22:6)	PE	-0.996503	0.00264512	0.0231713	1.26689	0.000511301	0.00243424	2.80978	6.43634e-07	2.05171e-06	0.546392	0.0537491	0.0692415
PE(16:1_17:0)	PE	6.62822	3.82867e-09	2.79493e-07	5.82388	1.31128e-08	4.78616e-07	2.44281	3.39489e-05	5.71909e-05	3.24715	2.90029e-06	2.3171e-05
PE(16:1_18:1)	PE	0.516254	0.0220307	0.0984636	0.933797	0.000649583	0.00273574	2.21776	4.65406e-07	1.75731e-06	1.80022	3.0683e-06	2.3171e-05
PE(16:1_19:0)	PE	1.40319	0.00102615	0.0102148	2.67411	6.01659e-06	0.000109803	3.07557	1.73715e-06	4.00458e-06	1.80465	0.000159504	0.000396948
PE(17:0_17:0)	PE	0.200866	0.157466	0.280366	-0.239701	0.0983431	0.145453	-0.396401	0.0131899	0.0183987	0.0441654	0.743506	0.773136
PE(17:0_19:0)	PE	0.227057	0.120641	0.235896	-0.215361	0.138614	0.188549	-0.367503	0.0208275	0.027983	0.074916	0.587448	0.634259
PE(18:0_18:1)	PE	-0.146298	0.333468	0.4508	0.506473	0.00571553	0.0151574	1.87828	1.65626e-07	1.20756e-06	1.22551	7.8359e-06	3.77257e-05
PE(18:0_20:3)	PE	-0.908428	0.0793448	0.181005	0.980478	0.0613164	0.100211	3.31894	3.48799e-05	5.83107e-05	1.43003	0.011898	0.0184799
PE(18:0_20:4)	PE	-0.674426	0.00581456	0.0401142	0.413464	0.0573985	0.0966943	1.74868	4.38684e-06	8.73379e-06	0.660795	0.00653771	0.0106056
PE(18:0_22:4)	PE	-0.333064	0.115506	0.229962	0.989876	0.000475265	0.00236552	2.36065	3.01698e-07	1.52478e-06	1.03771	0.000334764	0.000733134
PE(18:0_22:6)	PE	-0.376341	0.0391498	0.124658	0.79	0.000579398	0.00253776	1.91962	3.2607e-07	1.52478e-06	0.753274	0.000814593	0.00156488
PE(18:1_18:1)	PE	-0.109704	0.481369	0.588937	0.391488	0.0264102	0.0481987	2.14808	6.97176e-08	8.98126e-07	1.64689	8.1268e-07	1.91884e-05
PE(18:1_18:2)	PE	-1.27308	0.0311319	0.114848	0.98253	0.0815936	0.128554	4.03528	1.39527e-05	2.50462e-05	1.77966	0.00577376	0.00957919
PE(18:1_20:2)	PE	-0.703319	0.00719995	0.0463761	0.751057	0.00493029	0.0138428	2.47969	3.84074e-07	1.64622e-06	1.02532	0.000636754	0.00130326
PE(18:1_20:4)	PE	-1.03532	0.000585195	0.00699042	0.307961	0.169294	0.223346	2.35104	6.14626e-07	2.05171e-06	1.00776	0.000710464	0.001417
PE(20:1_20:4)	PE	-0.457561	0.267778	0.39358	2.30613	0.000160696	0.00113524	5.32916	1.07278e-07	1.03582e-06	2.56547	6.86963e-05	0.000192878
PE(32:0)	PE	2.49308	1.34436e-07	4.90691e-06	3.95494	1.7062e-09	9.34142e-08	2.42119	1.76446e-07	1.20756e-06	0.959329	0.000470728	0.000972541
PE(34:1)	PE	0.793276	0.0001163	0.00254697	1.4543	6.23256e-07	1.9499e-05	1.91694	4.80785e-08	8.98126e-07	1.25591	2.34757e-06	2.0636e-05
PE(36:0)	PE	0.174959	0.23485	0.359666	-0.227058	0.132121	0.181599	-0.351263	0.029762	0.0392644	0.0507533	0.721254	0.76677
PE(O-16:0/22:6)	PE	-0.0313303	0.843738	0.89265	0.728153	0.000889974	0.00336042	1.57841	1.59743e-06	3.80258e-06	0.818931	0.000380237	0.000805906
PE(P-16:0/16:1)	PE	-0.176918	0.278728	0.406942	0.451537	0.01547	0.0307994	2.31436	4.53936e-08	8.98126e-07	1.68591	8.53684e-07	1.91884e-05
PE(P-16:0/18:1)	PE	0.0328766	0.816578	0.876621	0.408614	0.0145932	0.0304372	1.7834	1.82604e-07	1.21182e-06	1.40766	1.59079e-06	1.95351e-05
PE(P-16:0/18:2)	PE	0.0237278	0.905408	0.935125	0.773401	0.00274409	0.00834661	2.13131	8.36137e-07	2.34761e-06	1.38163	3.7116e-05	0.000114485
PE(P-16:0/20:3)	PE	-0.12514	0.368006	0.482595	0.301895	0.0466069	0.0803694	1.78107	1.27704e-07	1.03582e-06	1.35403	1.57739e-06	1.95351e-05
PE(P-16:0/20:4)	PE	-0.122006	0.468042	0.579103	0.567386	0.0058211	0.0151764	1.54799	2.79762e-06	5.94834e-06	0.858595	0.000368513	0.000799053
PE(P-16:0/22:6)	PE	0.152828	0.33178	0.4508	0.930821	0.000109233	0.000859665	1.55261	1.3686e-06	3.40706e-06	0.774615	0.000447565	0.000933493
PE(P-18:0/18:1)	PE	0.134375	0.3802	0.495618	0.46508	0.0100857	0.023008	1.7586	3.55333e-07	1.61624e-06	1.42789	2.3557e-06	2.0636e-05
PE(P-18:0/20:3)	PE	0.336354	0.0502723	0.142982	0.792602	0.000397507	0.00208464	1.69975	6.40468e-07	2.05171e-06	1.24351	1.03754e-05	4.54441e-05
PE(P-18:0/20:4)	PE	0.0134412	0.937769	0.950462	0.522324	0.0113047	0.0247574	1.29592	1.83025e-05	3.2036e-05	0.787041	0.000908679	0.00173044
PE(P-18:0/20:5)	PE	-0.101858	0.685517	0.773856	0.905732	0.00420281	0.0119535	1.92989	1.50026e-05	2.67119e-05	0.922301	0.00376471	0.00639125
PE(P-18:0/22:5)	PE	0.224193	0.170896	0.292016	0.912731	0.000141937	0.00103614	1.59159	1.2354e-06	3.22087e-06	0.903054	0.000154322	0.000392982
PE(P-18:0/22:6)	PE	0.270097	0.171002	0.292016	0.975487	0.000356701	0.00200302	1.70468	3.55191e-06	7.1364e-06	0.999291	0.000297559	0.000658237
PE(P-18:1/18:1)	PE	0.0723244	0.636038	0.733118	0.509249	0.00655927	0.0167033	1.92328	1.7471e-07	1.20756e-06	1.48636	1.84274e-06	2.0445e-05
PE(P-18:1/18:2)	PE	-0.281619	0.287653	0.411738	1.05773	0.00185432	0.00634524	3.38887	1.19271e-07	1.03582e-06	2.04952	1.11418e-05	4.60387e-05
PE(P-18:1/20:5)	PE	0.159605	0.837087	0.889913	1.61322	0.0592043	0.0989752	4.33775	0.000205168	0.000316421	2.88413	0.00354052	0.0061053
PE(P-18:1/22:6)	PE	0.104779	0.562185	0.665505	0.917837	0.000399795	0.00208464	1.7391	1.97858e-06	4.46711e-06	0.926046	0.000374165	0.000803354
PE(P-20:0/18:2)	PE	0.272535	0.221227	0.343607	0.608078	0.0157781	0.0311298	2.13289	1.5579e-06	3.74924e-06	1.79735	7.11622e-06	3.70251e-05
PE(P-20:0/20:4)	PE	0.62868	0.24625	0.371923	2.52145	0.000622426	0.00267277	4.17457	1.10654e-05	2.05367e-05	2.2818	0.0012547	0.00230907
PG(16:0_18:0)	PG	0.202825	0.15456	0.277448	-0.237666	0.101417	0.147088	-0.395538	0.0134674	0.0186669	0.0449536	0.739596	0.773136
PG(17:0_17:0)	PG	0.189398	0.198231	0.31232	-0.260992	0.0870024	0.13418	-0.418245	0.0126073	0.0176986	0.0321449	0.819605	0.830988
PG(18:1_18:1)	PG	0.0347671	0.804554	0.867968	0.234951	0.117193	0.165582	1.0917	1.378e-05	2.49742e-05	0.891518	7.47826e-05	0.000204717
PI(16:0)	PI	0.170676	0.104467	0.211837	-0.0721844	0.466935	0.521728	-0.189435	0.0757264	0.0953108	0.0534264	0.587921	0.634259
PI(16:0_20:3)	PI	-2.1116	0.000647877	0.00709425	0.224774	0.612174	0.635384	5.77041	1.26767e-07	1.03582e-06	3.43403	1.35417e-05	5.39206e-05
PI(16:1_20:3)	PI	-1.91256	0.000314065	0.00458535	0.53938	0.157537	0.21037	3.15085	5.14764e-06	1.01562e-05	0.698905	0.0761038	0.0963395
PI(18:0_18:1)	PI	0.452516	0.00414326	0.0302458	1.11072	4.29217e-06	9.39986e-05	1.9794	2.11725e-08	7.00729e-07	1.3212	9.05808e-07	1.91884e-05
PI(18:0_20:3)	PI	-0.503567	0.0038447	0.0290341	-0.0222934	0.871018	0.887223	1.71726	1.94341e-07	1.22655e-06	1.23598	3.85034e-06	2.48007e-05
PI(18:0_20:4)	PI	-0.380685	0.117937	0.232687	0.2188	0.348221	0.421328	1.49069	5.89864e-05	9.64031e-05	0.891201	0.00258131	0.00448657
PI(18:1_18:1)	PI	-0.309204	0.0520634	0.143474	0.798047	0.000214327	0.00138052	2.33645	1.64405e-08	7.00729e-07	1.2292	5.98294e-06	3.44806e-05
PI(18:1_20:2)	PI	-0.211712	0.295686	0.415538	0.784152	0.00227878	0.00756139	2.10055	8.30722e-07	2.34761e-06	1.10468	0.000198245	0.000482396
PI(18:1_20:4)	PI	-0.459624	0.0659786	0.162352	0.534349	0.0374711	0.0656493	2.24587	1.72314e-06	4.00458e-06	1.2519	0.000235643	0.000567096
PI(18:1_22:4)	PI	0.16305	0.746157	0.812977	1.46794	0.01372	0.0288911	3.05537	0.000106389	0.000168835	1.75048	0.00523963	0.00875938
PI(18:2_20:0)	PI	-1.60908	0.0154541	0.080371	0.998704	0.0999341	0.145904	5.13557	3.48967e-06	7.13168e-06	2.52779	0.001042	0.00195042
PI(34:1)	PI	-0.329699	0.14527	0.271531	0.786142	0.00378972	0.0109204	1.78048	7.6427e-06	1.45544e-05	0.664643	0.00992072	0.0157437
PI(36:4)	PI	-1.05961	0.0397243	0.124658	1.21458	0.022047	0.0419851	4.44361	2.00139e-06	4.47248e-06	2.16942	0.000711733	0.001417
PI(8:0_8:0)	PI	0.153453	0.167724	0.29152	-0.111137	0.306387	0.376959	-0.20537	0.0747443	0.0946185	0.0592191	0.578231	0.633163
PS(14:0_14:0)	PS	0.0122823	0.913937	0.935291	-0.0872482	0.44949	0.510043	-0.199051	0.103195	0.126255	-0.0995211	0.39045	0.436268
PS(17:0_17:0)	PS	0.144112	0.422326	0.528797	-0.261945	0.159625	0.211866	-0.362725	0.0618914	0.0788036	0.0433324	0.806396	0.823849
PS(18:0_18:1)	PS	0.297011	0.0982606	0.204943	0.647122	0.0027142	0.00834661	1.57113	2.57874e-06	5.59152e-06	1.22102	2.31298e-05	7.91472e-05
PS(18:1_18:1)	PS	-0.0671861	0.883534	0.930259	0.750912	0.124474	0.17363	2.64202	0.000162777	0.00025463	1.82393	0.00231558	0.00408962
PS(O-18:0/17:0)	PSO	0.408953	0.223331	0.344432	0.921067	0.0154327	0.0307994	3.13658	1.9522e-06	4.45346e-06	2.62447	9.41608e-06	4.20841e-05
SM(d16:1/16:0)	SM	0.207844	0.161404	0.285061	0.662141	0.000742457	0.00295633	1.73252	2.26452e-07	1.37758e-06	1.27822	3.57907e-06	2.45906e-05
SM(d16:1/22:0)	SM	0.341157	0.0232997	0.101158	0.822339	7.92018e-05	0.000693808	1.52485	3.61623e-07	1.61624e-06	1.04367	1.07648e-05	4.5894e-05
SM(d16:1/23:0)	SM	0.67142	0.0262705	0.110639	1.30688	0.000505802	0.00243424	1.86759	3.03497e-05	5.15239e-05	1.23213	0.000773201	0.00151188
SM(d17:1/16:0)	SM	0.382737	0.029338	0.114848	0.778788	0.000439197	0.00223684	1.2317	1.08733e-05	2.03525e-05	0.835652	0.000258843	0.000603686
SM(d17:1/24:0)	SM	0.349566	0.042355	0.124658	0.842025	0.000240759	0.00150646	1.68594	6.53217e-07	2.05171e-06	1.19348	1.40324e-05	5.41624e-05
SM(d17:1/24:1)	SM	0.345417	0.0316831	0.114848	0.789966	0.000208102	0.00138052	1.63384	4.07904e-07	1.68549e-06	1.1893	7.06509e-06	3.70251e-05
SM(d18:1/16:0)	SM	0.267024	0.0750851	0.176813	0.729453	0.000308492	0.00187666	1.63197	3.18301e-07	1.52478e-06	1.16954	6.3978e-06	3.59261e-05
SM(d18:1/18:0)	SM	0.39164	0.0158521	0.080371	0.810407	0.000140094	0.00103614	1.39417	1.3752e-06	3.40706e-06	0.975407	3.10578e-05	9.85746e-05
SM(d18:1/18:1)	SM	0.749381	0.000263108	0.00443236	0.838223	0.000109911	0.000859665	1.85543	1.02288e-07	1.03582e-06	1.76658	1.61524e-07	1.44868e-05
SM(d18:1/19:0)	SM	0.637754	0.00586143	0.0401142	0.871816	0.000779063	0.00299324	1.03259	0.000222816	0.000341235	0.798524	0.00143068	0.00258941
SM(d18:1/22:0)	SM	0.265297	0.0808736	0.182591	0.723539	0.000370775	0.00202999	1.53884	6.3428e-07	2.05171e-06	1.0806	1.46274e-05	5.52311e-05
SM(d18:1/24:0)	SM	0.144867	0.297897	0.415538	0.463685	0.00574458	0.0151574	1.56839	3.90882e-07	1.64622e-06	1.24958	3.05893e-06	2.3171e-05
SM(d18:1/24:1)	SM	0.158966	0.2601	0.387497	0.421676	0.010251	0.023144	1.46196	8.08621e-07	2.34761e-06	1.19925	4.77438e-06	2.90441e-05
SM(d18:2/16:0)	SM	0.58497	0.000606475	0.00699042	0.892834	2.15133e-05	0.000261745	1.47926	2.39163e-07	1.37833e-06	1.17139	2.00731e-06	2.0636e-05
SM(d18:2/17:0)	SM	-0.500831	0.656344	0.748642	2.22795	0.0691398	0.111335	3.04208	0.0196083	0.0265075	0.313302	0.780053	0.802026
SM(d18:2/20:0)	SM	0.742098	0.402096	0.51665	1.69694	0.0736951	0.116951	4.39213	0.000442397	0.000668172	3.43728	0.00240882	0.00422026
SM(d18:2/22:0)	SM	0.437845	0.0113466	0.0653923	0.830169	0.000166014	0.00113616	1.65485	4.3798e-07	1.71282e-06	1.26252	5.0089e-06	2.96473e-05
SM(d18:2/24:1)	SM	0.394407	0.0306963	0.114848	0.837819	0.000344825	0.00200302	1.79186	5.51568e-07	1.93294e-06	1.34845	7.04212e-06	3.70251e-05
So(d17:1)	SPH	-0.0769595	0.609161	0.713403	-0.175642	0.256412	0.326478	-0.074675	0.619686	0.631215	0.024008	0.872485	0.876487
TG(10:0_14:0_16:0)	TG	-0.853336	0.197546	0.31232	-0.433325	0.498986	0.533063	-1.07592	0.11259	0.136985	-1.49593	0.0363553	0.0497613
TG(10:0_16:0_18:1)	TG	-1.60044	0.0597646	0.154445	-0.443073	0.568992	0.599083	-1.00909	0.209862	0.238133	-2.16646	0.016707	0.0250605
TG(12:0_12:0_14:0)	TG	-0.407682	0.423391	0.528797	-0.437913	0.391049	0.462918	-0.963247	0.0772947	0.0967288	-0.933017	0.0855912	0.106503
TG(12:0_12:0_18:2)	TG	-2.28914	0.0154129	0.080371	-0.886124	0.283867	0.35524	-1.30613	0.126301	0.151147	-2.70915	0.00626352	0.0103136
TG(12:0_14:0_16:0)	TG	-0.943107	0.198058	0.31232	-0.52806	0.457692	0.514023	-1.29492	0.0878713	0.108722	-1.70996	0.0317448	0.0448523
TG(12:0_16:0_16:0)	TG	-0.944486	0.178315	0.298099	-0.486622	0.472534	0.525305	-1.09821	0.123347	0.148424	-1.55607	0.038545	0.0521071
TG(12:0_16:0_18:1)	TG	-1.43996	0.0615742	0.156799	-0.588288	0.409113	0.474051	-1.00541	0.171966	0.201393	-1.85709	0.0218923	0.0315421
TG(12:0_16:0_18:2)	TG	-1.27271	0.0280867	0.113907	-0.481048	0.353731	0.425643	-0.677875	0.200741	0.23138	-1.46954	0.0142849	0.021725
TG(12:0_16:0_18:3)	TG	-1.41336	0.0432604	0.124658	-1.03481	0.120791	0.169572	-0.802363	0.217665	0.245201	-1.18091	0.0818464	0.102425
TG(13:0_16:1_16:1)	TG	-0.514953	0.0530657	0.143474	-0.476552	0.0697905	0.111563	-0.530493	0.0474584	0.0614993	-0.568894	0.0359646	0.0495362
TG(14:0_16:0_16:0)	TG	-0.655955	0.186482	0.305167	-0.327722	0.494381	0.532243	-0.729811	0.145716	0.172497	-1.05804	0.0454565	0.0603332
TG(14:0_16:0_18:1)	TG	-1.0571	0.102047	0.210833	-0.43221	0.478035	0.526079	-0.751693	0.229085	0.255667	-1.37658	0.0412284	0.0550551
TG(14:0_18:0_18:0)	TG	-0.0392299	0.741561	0.812977	-0.581917	0.000549402	0.00250665	-0.588727	0.000504709	0.000757063	-0.0460399	0.699042	0.746781
TG(14:0_18:2_18:2)	TG	-3.60412	0.0103953	0.0615292	-1.79973	0.146041	0.197426	-0.775444	0.511987	0.523949	-2.57984	0.0476372	0.0628466
TG(15:0_16:0_18:0)	TG	-0.0507623	0.681843	0.773698	-0.397291	0.00817691	0.0201207	-0.554685	0.00101609	0.00149345	-0.208156	0.114604	0.136403
TG(16:0_16:0_18:0)	TG	-0.307388	0.407394	0.518717	-0.687465	0.0822771	0.128705	-0.908362	0.0289396	0.0384107	-0.528284	0.168332	0.195052
TG(16:0_16:0_18:1)	TG	-1.09848	0.104393	0.211837	-0.501297	0.433408	0.49956	-0.91016	0.169512	0.199587	-1.50734	0.0343956	0.0479785
TG(16:0_16:0_18:2)	TG	-1.41643	0.0332126	0.117316	-0.412739	0.487307	0.530946	-0.625096	0.300511	0.324197	-1.62879	0.0176742	0.0261888
TG(16:0_16:1_16:1)	TG	-1.21548	0.0432306	0.124658	-0.465315	0.395497	0.463175	-0.646039	0.24609	0.269468	-1.3962	0.0240712	0.0342311
TG(16:0_16:1_18:2)	TG	-1.29491	0.0418745	0.124658	-0.433495	0.451914	0.51015	-0.449751	0.435651	0.45869	-1.31116	0.0398446	0.0535336
TG(16:0_16:1_18:3)	TG	-0.935932	0.297041	0.415538	-0.512573	0.560059	0.592527	-0.350764	0.688635	0.6982	-0.774123	0.384155	0.431436
TG(16:0_17:0_18:1)	TG	-0.743518	0.132896	0.255301	-0.504831	0.292312	0.36373	-0.773229	0.119753	0.144895	-1.01192	0.0503483	0.0660256
TG(16:0_17:1_18:1)	TG	-0.858204	0.0733776	0.176022	-0.28795	0.5166	0.549201	-0.316652	0.476711	0.496836	-0.886906	0.0656449	0.0840715
TG(16:0_18:1_18:1)	TG	-1.73869	0.0319896	0.114848	-0.656912	0.367788	0.437747	-0.86958	0.240413	0.264575	-1.95136	0.0190308	0.027785
TG(16:0_18:1_18:2)	TG	-1.70754	0.0160362	0.080371	-0.524666	0.393371	0.463163	-0.651918	0.29379	0.318515	-1.83479	0.0111246	0.0174021
TG(16:0_18:1_8:0)	TG	-1.60639	0.0599446	0.154445	-0.597419	0.447684	0.510043	-1.03232	0.202271	0.231923	-2.04129	0.0226333	0.0323967
TG(16:0_18:2_18:2)	TG	-1.18414	0.0181757	0.0829266	-0.399551	0.362317	0.433593	-0.535328	0.229984	0.255667	-1.31992	0.0105012	0.016545
TG(16:1_16:1_16:1)	TG	-0.826332	0.176851	0.297926	-0.501176	0.398508	0.464219	-0.463804	0.433378	0.458502	-0.78896	0.195431	0.222913
TG(17:0_17:0_17:0)	TG	0.215808	0.163477	0.286412	-0.303133	0.061005	0.100211	-0.452284	0.0104806	0.014808	0.0666572	0.651828	0.699757
TG(17:0_17:1_17:1)	TG	-2.03226	0.0169114	0.0805928	-0.962326	0.204014	0.264374	-0.930113	0.218329	0.245201	-2.00005	0.0182702	0.0268535
TG(17:0_18:1_18:1)	TG	-0.452322	0.42497	0.528797	-0.714727	0.218351	0.281287	-1.17348	0.0567347	0.0726603	-0.91107	0.125195	0.147407
TG(17:0_18:1_18:2)	TG	-0.956343	0.0916435	0.196623	-0.379718	0.475173	0.525571	-0.376621	0.478687	0.496836	-0.953245	0.0925542	0.113824
TG(18:0_18:0_18:1)	TG	-0.593248	0.252872	0.379308	-0.800884	0.132675	0.181599	-0.51564	0.316316	0.339574	-0.308004	0.542606	0.597139
TG(18:0_18:1_20:1)	TG	-0.66109	0.06256	0.15728	-0.577543	0.0969385	0.144419	-0.60792	0.0827782	0.103002	-0.691467	0.0532228	0.0689692
TG(18:0_18:1_20:4)	TG	-2.44112	0.0389533	0.124658	-0.156212	0.881895	0.890548	1.45951	0.185353	0.214775	-0.825407	0.439529	0.486146
TG(18:1_18:1_18:2)	TG	-0.99724	0.0235574	0.101158	-0.366944	0.347962	0.421328	-0.429617	0.275828	0.300529	-1.05991	0.0176983	0.0261888
TG(18:1_18:1_20:1)	TG	-1.10299	0.0631994	0.15728	-0.570419	0.304535	0.376797	-0.461734	0.401444	0.426778	-0.994308	0.0889077	0.110004
TG(18:1_18:2_20:1)	TG	-1.19002	0.0933824	0.196642	-0.348885	0.597987	0.626599	-0.455082	0.493789	0.507698	-1.29621	0.0710793	0.0905021
TG(18:1_18:2_20:2)	TG	-2.54393	0.00961971	0.0585199	-0.200494	0.805573	0.828266	1.06884	0.207979	0.237226	-1.27459	0.13966	0.162689
TG(18:1_18:2_22:0)	TG	-1.35801	0.187213	0.305167	0.23639	0.810114	0.829042	-0.748791	0.452744	0.474406	-2.34319	0.0349501	0.0484434
